# Supplementary material for: Tail-Suspension Model of Simulated Microgravity-Induced Functional Dyspepsia in Rats: Behavioral, Motility, and Brain–Gut Peptide Alterations
Source: Int J Mol Sci. 2026 May 29;27(11):4915. doi: 10.3390/ijms27114915 (PMC13256725; doi:10.3390/ijms27114915)
Supplement: Supplementary file 1 [file ijms-27-04915-s001.zip]

Archive with 1 entries (1 files):
- ijms-4261090-supplementary.pdf
